# Supplementary material for: Comparative efficacy and safety of statin and fibrate monotherapy: A systematic review and meta-analysis of head-to-head randomized controlled trials
Source: PLoS One. 2021 Feb 9;16(2):e0246480. doi: 10.1371/journal.pone.0246480 (PMC7872286; doi:10.1371/journal.pone.0246480)
Supplement: S1 Table — (XLSX) [file pone.0246480.s004.xlsx]

## Sheet: Sheet1
Summary of analysis models estimates and comparisons of models
Meta-analysis method	Software	Comment	CV mortality (Pover favours fibrates)*	CV mortality (Pover favours statins)*	Cardiovascular mortality (Pover excluded)	All-cause mortality	Major cardiovascular events	Stroke	Coronary artery disease	Unstable angina	Myocardial Infarction	Withdrawal due to adverse effects	Serious adverse effects	Myalgia	Elevated ALT	Elevated CK	Elevated serum creatinine	Meta-analysis model for lipid concentrations	Total cholesterol	Triglycerides	LDL-C	HDL-C	non-HDL-C	Apo-B
Mantel-Haenszel, random-effects, RR [95% confidence interval], default 0.5 continuity correction	Review Manager 5.3	Pre-specified analysis in protocol. Changed to sensitivity analyses after peer review.	2.40 [1.06, 5.44]	1.27 [0.63, 2.56]	2.18 [0.82, 5.80]	2.34 [0.84, 6.53]	1.10 [0.71, 1.69]	1.31 [0.27, 6.30]	0.92 [0.28, 3.00]	1.45 [0.23, 9.32]	0.81 [0.35, 1.89]	0.71 [0.55, 0.93]	0.56 [0.35, 0.89]	1.30 [0.94, 1.79]	0.96 [0.51, 1.82]	1.35 [0.93, 1.95]	0.23 [0.11, 0.48]	Inverse variance, random-effects, mean difference [95% confidence interval]	-12.30 [-16.11, -8.50]	16.53 [12.76, 20.31]	-19.58 [-25.38, -13.77]	-7.38 [-9.53, -5.23]	-20.46 [-26.44, -14.48]	-15.64 [-19.29, -11.99]
Mantel-Haenszel, fixed-effect, OR [95% confidence interval], default 0.5 continuity correction	Review Manager 5.3	Selected as primary analysis after receiving comments from peer review regarding analysis of rare events.	2.55 [1.17, 5.55]	1.44 [0.74, 2.81]	2.35 [0.94, 5.86]	2.56 [1.00, 6.56]	1.15 [0.82, 1.61]	2.04 [0.86, 4.82]	0.98 [0.34, 2.78]	2.38 [0.90, 6.24]	0.78 [0.49, 1.24]	0.71 [0.55, 0.93]	0.57 [0.36, 0.91]	1.32 [0.95, 1.83]	1.43 [1.03, 1.99]	1.43 [0.99, 2.06]	0.17 [0.08, 0.36]	Inverse variance, fixed-effect, mean difference [95% confidence interval]	-11.49 [-12.20, -10.77]	15.34 [13.52, 17.15]	-19.60 [-20.68, -18.52]	-8.15 [-9.23, -7.07]	-20.94 [-22.46, -19.41]	-16.83 [-18.10, -15.56]
Peto, fixed-effect, OR [95% confidence interval]	Review Manager 5.3	Sensitivity analysis added after receiving peer review. Not all outcomes meet optimal criteria for this model.	3.04 [1.43, 6.44]	1.68 [0.79, 3.57]	3.94 [1.37, 11.32]	1.95 [0.97, 3.93]	1.20 [0.82, 1.77]	2.12 [0.90, 4.99]	1.10 [0.31, 3.97]	2.89 [1.09, 7.65]	0.77 [0.46, 1.30]	0.70 [0.53, 0.92]	0.55 [0.34, 0.89]	1.32 [0.96, 1.80]	1.41 [1.03, 1.92]	1.45 [1.02, 2.07]	0.16 [0.08, 0.32]	Not applicable
Model assessment
Peto criteria for rare events?	Event rates <1%	Three criteria provide unbiased estimates for rare events	Yes	Yes	Yes	Yes	No	No	Yes	Yes	Yes	No	No	No	No	No	Yes	Not applicable
	Balanced groups		No	No	Yes	No	No	Yes	No	Yes	No	No	No	No	No	No	No
	Small treatment effects		Yes	Yes	Yes	Yes	Yes	Yes	Yes	Yes	Yes	Yes	Yes	Yes	Yes	Yes	No
Estimates from three meta-analysis model estimates similar?			No	Yes	No	No	Yes	No	Yes	No	Yes	Yes	Yes	Yes	No	Yes	Yes	Estimates from the random-effects and fixed-effect models are similar?	Yes	Yes	Yes	Yes	Yes	Yes
			* Pover 1995 did not specify cardiovascular deaths according to treatment group. Therefore, to assess the variability in the outcome of cardiovascular mortality, we included Pover 1998, and assigned all CV deaths to the statin group (favours fibrates) or the statin group (favours fibrates).
